# Supplementary material for: Rediscovery and redescription of the endangered Hypostomus subcarinatus Castelnau, 1855 (Siluriformes: Loricariidae) from the Rio São Francisco basin in Brazil
Source: PLoS One. 2019 Mar 12;14(3):e0207328. doi: 10.1371/journal.pone.0207328 (PMC6413908; doi:10.1371/journal.pone.0207328)
Supplement: S1 Table — Individual measures in millimeters and counts for the holotype and 24 specimens of Hypostomus subcarinatus. For the proportion and percentage ranges the holotype data were not included. (XLSX) [file pone.0207328.s001.xlsx]

## Sheet: Sheet1
Hypostomus subcarinatus	Holotype	MCNIP 1761	MCNIP 1761	MCNIP 1761	MCNIP 1761	MCNIP 1761	MCNIP 1761	MCNIP 1761	MCNIP 1103	MCNIP 1103	MCNIP 1103	MCNIP 1103	MCNIP 1103	MCNIP 1103	MCNIP 1103	NUP 2029	NUP 20229	NUP 20229	NUP 20229	NUP 20229	NUP 20229	NUP 20229	ICT UFMG 2885	ICT UFMG 2885	ICT UFMG 2885
Accessed 28 Jan 2019																										Minor	Larger	Mean	SD	No
SL (standard length) A	241.08	308.8	267.2	220.35	227.15	190.95	194.35	196.45	183.96	202.3	158.1	199.58	249.51	196.39	221.32	162.9	217.9	229.6	210.3	161.4	248.9	195.9	204.1	176.3	188.7	158.1	308.8	208.85	34.8733	24
AL (Axial length) B	294.2	369.9	333.9	268.63	274.47	232.27	238.13	235.1	221.23	252.9	189.49	245.07	305.49	238.14	271.87	202.2	268.9	284	252.6	200.6	304.5	239.1	248.6	220	233.8	189.49	369.9	255.454	42.2431	24
TL (total length) C	321.1	407.23	370.1	259.26	301.26	295.42	261.32	250.04	245.9	271.29	211.39	267.23	343.67	267.4	294.32	215.9	296.7	****	274.2	222.8	331.9	269.9	270.1	229.9	244.4	211.39	407.23	278.332	48.3824	23
PDD (predorsal distance) D	86	105.9	90.61	77.93	78.94	69.93	67.72	69.55	66.11	71.61	58.41	73.75	87.65	71.6	74.76	58.7	77.8	85.22	74.7	57.5	84.6	68.8	71.4	62.9	70.2	57.5	105.9	74.0121	11.1196	24
HL (head length) E	70.2	83	73.67	61.64	64.8	54.89	52.56	55.43	52.02	55.93	46.17	59.3	69.69	57.36	63.21	47.9	60.9	68.5	59.5	46.7	65.6	56.6	57.6	51.6	57.2	46.17	83	59.2404	8.69024	24
CTRL (cleithral width) F	61.7	74.8	68.3	52.92	55.07	48.63	45.93	49.13	45.37	47.3	39.17	53.06	62.65	50.36	53.92	44.1	56.4	60	53	41.8	60.1	50.7	50.1	44.3	50.1	39.17	74.8	52.3837	8.30114	24
HD (head depth) G	38.2	47.7	46.11	37.51	38.59	33.19	33.24	33.55	31.09	34.75	28.15	35.13	41.13	33.7	39.49	29.3	35.7	40.5	33.6	26.4	39.8	33	33.2	30.9	33.6	26.4	47.7	35.3888	5.18642	24
NL (nostril length) H	42.3	51.8	45.36	36.1	39.13	33.58	31.5	33.68	29.86	33.23	27.39	34.32	41.85	34.73	36.74	29.1	36.4	41.8	35.4	27.8	40.1	34.6	34.4	31.6	35.6	27.39	51.8	35.6696	5.61247	24
OD (Orbit diameter) I	8.3	9.21	8.54	7.84	7.99	6.69	7.1	6.7	7.14	7.05	6.3	7.45	8.39	7.39	7.29	6.3	7.9	9.5	7.3	6.6	8.4	7.2	7.7	6.6	7	6.3	9.5	7.4825	0.856765	24
IW (interobital width) J	27	29.98	28.95	22.62	21.45	21.62	19.51	20.43	18.61	20.82	16.79	21.92	25.66	22.28	24.53	18.3	23.2	25.1	22.2	17.3	24.6	21.3	20.7	20.3	21.9	16.79	29.98	22.0862	3.22976	24
DFBL (dorsal-fin base length) K	58.2	78.1	61.77	54.82	53.29	45.91	48.34	45.46	43.18	50.83	38.96	46.41	67	45.85	52.9	37.8	51	56.5	47.8	31.2	61	44.6	45.9	43.3	50	31.2	78.1	50.08	9.9148	24
IDL (interdorsal distance) M	57.2	71.2	59.65	48.8	51.23	42.46	43.63	41.9	41.73	47.3	32.17	41.27	58.92	45.42	48.13	32.4	47.5	44.2	48.1	33.5	58	44.7	43.3	36.2	36.8	32.17	71.2	45.7713	9.27923	24
PACPL (post-anal caudal peduncle length) R	84.2	109.2	90.59	75.95	79.59	64.47	67.42	66.23	60.79	72.83	53.34	63.39	87.2	69.63	78.56	55.7	75.8	78.2	72.1	56.3	89.1	66.6	70	57.2	63.9	53.34	109.2	71.8371	13.0495	24
MHCP (minimum heigth caudal peduncle) S	20	22.6	22.33	16.11	16.27	15.13	13.86	14.89	14.31	15.7	12.34	15.82	19.84	15.98	18.06	15.4	18.3	19.7	16	12.6	17.4	15.8	16.8	15.2	17.3	12.34	22.6	16.5725	2.58465	24
FRDFL (fisrt ray dorsal-fin length) L	73.2	70.2	64.32	63.88	60.79	57.68	54.02	52.88	49.88	66.95	44.35	***	70.42	***	66.43	55	63.1	70.5	59.5	50	67.8	57.4	62.5	60.2	61.3	44.35	70.5	60.4136	7.21343	22
FRPECFL (first ray pectoral-fin length) O	65.2	75	72.04	55.16	58.6	51.93	49.8	51.56	46.78	52.6	41.13	53.34	67.52	56.19	55.19	43.13	59.7	63.2	56.3	45.9	65.1	52	56.1	43.8	51.5	41.13	75	55.1487	8.70386	24
FRPELFL (first ray pelvic-fin length) Q	47.6	69.1	64.37	49.07	51.91	46.09	44.03	46.01	41.7	46.7	37.26	47.72	59.38	52.88	52.37	37.4	53.2	57	51.4	42.3	54.9	47.8	51.5	41.5	44.2	37.26	69.1	49.5746	7.81233	24
TORL (thoracic length) N	55.5	67	65.21	47.76	47.07	43.59	46.35	44.52	42.71	45.25	37.51	47.79	55.45	44.38	51.04	39	51.43	51.2	46.2	37.5	57.6	45.1	46.5	40.2	44.9	37.5	67	47.7192	7.5289	24
ABDL (abdominal length) P	53.2	61.6	57.47	45.1	47.93	39.81	41.68	39.48	35.84	42.38	32.28	44.24	55.23	39.97	48.13	32.4	48.1	48.7	45.3	35.1	52.8	45.5	42.4	38.9	40.8	32.28	61.6	44.2142	7.48628	24
URCF (upper ray caudal-fin length) U	****	93.6	99.53	74.92	65.44	64.29	57.7	61.12	59.19	66.72	48.52	***	80.49	70.19	70.05	***	73.2	79.2	67.5	56.7	76	70.5	69.2	54.4	60.8	48.52	99.53	69.0573	12.0696	22
LRCF (lower ray caudal-fin length) V	76	102.9	98.11	79.1	73.12	67.59	63.28	63.68	64.18	68.56	55.05	68.25	90.2	71.45	74.45	53.8	78.1	****	72.3	62.4	82.5	70.7	69.6	55.7	64.1	53.8	102.9	71.7009	12.5576	23
ADPFL (adipose-fin spine length) T	17.1	21.2	17.48	17.18	14.04	10.89	14.15	11.77	13.93	15.5	10.24	11.7	18.48	13.22	15.02	11.7	11.8	15.5	13.8	11.6	16.7	11	13.8	12.8	14	10.24	21.2	14.0625	2.70257	24
BARBL (barbel length) X	10.3	14.8	12.9	8.9	9.46	7.3	6.7	7.47	5.98	6.88	5.99	8.97	8.87	10.53	8.24	4.8	8.8	9.5	10.1	6.6	10.1	8.4	7	3.7	5.4	3.7	14.8	8.22458	2.4873	24
MAXL ((left) maxilar length) Y	11	11.9	9.1	7.9	9.4	7.91	7.38	7.5	6.7	7.5	6.4	8.7	9.9	7.8	8.98	6.7	8.7	8.7	8.5	7.2	9.3	8.3	8.4	7.8	8.7	6.4	11.9	8.30708	1.18688	24
LLW (lower lip width) Z	26	32.64	28.96	23.83	24.67	19.02	21.15	24.78	21.29	21.74	19.18	24.19	29.95	23.46	26.93	20.6	25.5	30.1	26.4	20	29.2	23.6	24.4	20.6	21.5	19.02	32.64	24.3204	3.78065	24
LLL (lower lip length) ZZ	8.6	9.8	10	5.3	5.98	5.26	5.13	5.72	6.65	5.83	5.22	6.05	7.85	6.82	7.21	5.8	5.7	8.7	7.1	5.1	6.7	6.1	7.6	6.4	5.9	5.1	10	6.58	1.37574	24
Dentary angle	122	135	120	115	120	117	112	118	125	114	115	114	105	112	111				117		121	112	110	103	101
No																										Minor	Larger	Mean	SD	No	Mode
PL (lateral plates)	28	31	30	32	30	31	31	32	29	31	29	28	30	31	32	28	32	29	31	31	29	29	29	30	28	28	32	30.125	1.32902	24	31
PPD (Plates pré dorsal)	3	3	4	3	3	3	3	3	3	3	3	3	3	3	3	3	3	3	3	3	3	3	3	3	3	3	4	3.04167	0.204124	24	3
PBS (plates base supraoccipital)	1	1	1	1	1	1	1	1	1	1	1	2?	1	1	1	1	1	1	1	1	1	1	1	1	1	1	1	1	0	23	1
PDA (plates dorsal - adipose)	9	6	7	7	9	8	9	6	9	9	9	9	9	9	9	8	8	7	9	8	9	9	9	8	8	6	9	8.25	0.989071	24	9
PAdC (plates adipose - caudal)	6	6	6	6	6	7	6	7	7	7	6	7	6	6	6	6	6	5	5	4	5	5	5	6	5	4	7	5.875	0.797414	24	6
Pazcs (placas azyguas (procorrentes) caudal superior	6	5	5	5	4	5	5	5	4	5	5	4	5	5	5	5	5	5	5	5	5	5	5	5	5	4	5	4.875	0.337832	24	5
PAnC (plates anal - caudal)	14	15	15	15	15	15	16	15	15	15	15	15	14	16	15	14	15	13	14	15	15	14	14	14	13	13	16	14.6667	0.761387	24	15
Pazci (plates azyguous (procorrentes) caudal inferior	5	5	5	4	5	4	5	4	4	5	5	5	5	5	5	5	5	6	5	6	5	5	4	5	4	4	6	4.83333	0.56466	24	5
PBD (plates base dorsal fin)	8	8	9	9	8	8	8	8	8	9	8	8	9	8	8	7	9	8	8	8	8	8	8	8	8	7	9	8.16667	0.481543	24	8
PBAn (plates base anal fin)	2	2	3	2	2	3	3	2	2	3	2	2	2	2	3	2	2	2	2	3	2	2	2	2	2	2	3	2.25	0.442326	24	2
HPM (hemiseries pre-maxilar)	34	53	37	40	46	41	44	43	43	44	40	41	43	43	42	46	39	42	45	35	44	37	43	56	38	35	56	42.7083	4.64832	24	43
HD (hemiseries dentary)	34	54	36	42	44	43	43	43	44	40	42	45	48	44	41	44	41	42	42	39	45	38	43	48	42	36	54	43.0417	3.5811	24	42
proportions																										Minor	Larger	Mean	SD	No
SL/PDD	2.80326	2.91596	2.9489	2.82754	2.8775	2.73059	2.86991	2.82459	2.78264	2.82502	2.70673	2.70617	2.84666	2.74288	2.96041	2.77513	2.80077	2.6942	2.81526	2.80696	2.94208	2.84738	2.85854	2.80286	2.68803	2.68803	2.96041	2.81653	0.0797372	24
SL/HL	3.43419	3.72048	3.62699	3.57479	3.5054	3.47878	3.69768	3.54411	3.53633	3.61702	3.4243	3.3656	3.58028	3.42381	3.50134	3.40084	3.578	3.35182	3.53445	3.4561	3.79421	3.46113	3.5434	3.41667	3.29895	3.29895	3.79421	3.51802	0.120399	24
SL/CTRL	3.90729	4.12834	3.91215	4.16383	4.12475	3.92659	4.23144	3.99858	4.05466	4.27696	4.03625	3.7614	3.9826	3.89972	4.1046	3.69388	3.86348	3.82667	3.96792	3.86124	4.14143	3.86391	4.07385	3.97968	3.76647	3.69388	4.27696	3.98502	0.153368	24
SL/HD	6.31099	6.47379	5.79484	5.87443	5.88624	5.75324	5.84687	5.85544	5.91702	5.82158	5.61634	5.68118	6.06637	5.8276	5.60446	5.55973	6.10364	5.66914	6.25893	6.11364	6.25377	5.93636	6.14759	5.7055	5.61607	5.55973	6.47379	5.89099	0.238823	24
SL/DFBL	4.14227	3.95391	4.32572	4.01952	4.26253	4.15922	4.02048	4.32138	4.26031	3.97993	4.05801	4.30037	3.72403	4.28332	4.18374	4.30952	4.27255	4.06372	4.39958	5.17308	4.08033	4.39238	4.44662	4.07159	3.774	3.72403	5.17308	4.20149	0.280538	24
SL/IDL	4.21469	4.33708	4.47946	4.51537	4.43393	4.49717	4.4545	4.68854	4.40834	4.27696	4.91452	4.83596	4.23473	4.32387	4.59838	5.02778	4.58737	5.19457	4.37214	4.81791	4.29138	4.38255	4.71363	4.87017	5.12772	4.23473	5.19457	4.59933	0.280243	24
SL/PACPL	2.86318	2.82784	2.94955	2.90125	2.854	2.96184	2.88268	2.96618	3.02616	2.7777	2.964	3.14845	2.86135	2.82048	2.81721	2.9246	2.87467	2.93606	2.91678	2.86679	2.79349	2.94144	2.91571	3.08217	2.95305	2.7777	3.14845	2.91514	0.0878204	24
SL/MHCP	12.054	13.6637	11.966	13.6778	13.9613	12.6206	14.0224	13.1934	12.8553	12.8854	12.812	12.6157	12.5761	12.2897	12.2547	10.5779	11.9071	11.6548	13.1438	12.8095	14.3046	12.3987	12.1488	11.5987	10.9075	10.5779	14.3046	12.6186	0.935817	24
SL/FRDFL	3.29344	4.39886	4.15423	3.44944	3.73663	3.31051	3.59774	3.71502	3.68805	3.02166	3.56483		3.54317		3.33163	2.96182	3.45325	3.25674	3.53445	3.228	3.67109	3.41289	3.2656	2.92857	3.0783	2.92857	4.39886	3.46829	0.357572	22
SL/FRPECFL	3.69755	4.11733	3.70905	3.99474	3.87628	3.67707	3.90261	3.81012	3.93245	3.84601	3.84391	3.74166	3.69535	3.49511	4.01015	3.77695	3.64992	3.63291	3.73535	3.51634	3.82335	3.76731	3.63815	4.02511	3.66408	3.49511	4.11733	3.78672	0.158782	24
SL/FRPELFL	5.06471	4.46889	4.151	4.49052	4.37584	4.14298	4.41404	4.26972	4.41151	4.33191	4.24316	4.18231	4.20192	3.71388	4.22608	4.35561	4.09586	4.02807	4.09144	3.8156	4.5337	4.09833	3.96311	4.24819	4.26923	3.71388	4.5337	4.21345	0.203235	24
SL/TORL	4.34378	4.60896	4.09753	4.61369	4.82579	4.38059	4.1931	4.41262	4.30719	4.47072	4.21488	4.17619	4.49973	4.42519	4.33621	4.17692	4.23683	4.48438	4.55195	4.304	4.32118	4.34368	4.38925	4.38557	4.20267	4.09753	4.82579	4.37328	0.170091	24
SL/ABDL	4.53158	5.01299	4.64938	4.88581	4.7392	4.79653	4.66291	4.97594	5.13281	4.77348	4.89777	4.5113	4.51765	4.91344	4.59838	5.02778	4.53015	4.71458	4.64238	4.59829	4.71402	4.30549	4.81368	4.53213	4.625	4.30549	5.13281	4.73213	0.198686	24
SL/URCF		3.29915	2.68462	2.94114	3.47112	2.97014	3.36828	3.21417	3.10796	3.03207	3.25845		3.09989	2.79798	3.15946		2.97678	2.89899	3.11556	2.84656	3.275	2.77872	2.94942	3.24081	3.10362	2.68462	3.47112	3.07227	0.204832	22
SL/LRCF	3.17211	3.00097	2.72347	2.78571	3.10654	2.82512	3.07127	3.08496	2.86631	2.9507	2.87193	2.92425	2.76619	2.74864	2.97273	3.02788	2.79001		2.90871	2.58654	3.01697	2.77086	2.93247	3.16517	2.94384	2.58654	3.16517	2.90614	0.142539	23
SL/ADPFL	14.0982	14.566	15.286	12.826	16.1788	17.5344	13.735	16.6907	13.206	13.0516	15.4395	17.0581	13.5016	14.8555	14.735	13.9231	18.4661	14.8129	15.2391	13.9138	14.9042	17.8091	14.7899	13.7734	13.4786	12.826	18.4661	14.9906	1.57777	24
HL/CTRL	1.13776	1.10963	1.07862	1.16478	1.17668	1.12873	1.14435	1.12823	1.14657	1.18245	1.17871	1.1176	1.11237	1.139	1.17229	1.08617	1.07979	1.14167	1.12264	1.11722	1.09151	1.11637	1.1497	1.16479	1.14172	1.07862	1.18245	1.13298	0.0311877	24
HL/HD	1.8377	1.74004	1.5977	1.6433	1.67919	1.65381	1.58123	1.65216	1.67321	1.6095	1.64014	1.68802	1.69438	1.70208	1.60066	1.63481	1.70588	1.69136	1.77083	1.76894	1.64824	1.71515	1.73494	1.6699	1.70238	1.58123	1.77083	1.67491	0.0514349	24
HL/NL	1.65957	1.60232	1.62412	1.70748	1.65602	1.6346	1.66857	1.64578	1.74213	1.68312	1.68565	1.72786	1.66523	1.6516	1.72047	1.64605	1.67308	1.63876	1.68079	1.67986	1.63591	1.63584	1.67442	1.63291	1.60674	1.60232	1.74213	1.6633	0.0363712	24
HL/OD	8.45783	9.01194	8.62646	7.86224	8.11014	8.20478	7.40282	8.27313	7.28571	7.93333	7.32857	7.95973	8.30632	7.76184	8.67078	7.60317	7.70886	7.21053	8.15068	7.07576	7.80952	7.86111	7.48052	7.81818	8.17143	7.07576	9.01194	7.90115	0.483832	24
HL/IW	2.6	2.76851	2.54473	2.72502	3.02098	2.53885	2.694	2.71317	2.79527	2.68636	2.74985	2.70529	2.7159	2.57451	2.57684	2.61749	2.625	2.72908	2.68018	2.69942	2.66667	2.65728	2.78261	2.54187	2.61187	2.53885	3.02098	2.6842	0.10463	24
HL/BARBL	6.81553	5.60811	5.71085	6.92584	6.84989	7.51918	7.84478	7.42035	8.699	8.12936	7.70785	6.61093	7.85682	5.44729	7.67112	9.97917	6.92045	7.21053	5.89109	7.07576	6.49505	6.7381	8.22857	13.9459	10.5926	5.44729	13.9459	7.62828	1.82817	24
HL/MAXL	6.38182	6.97479	8.0956	7.80253	6.89362	6.93932	7.12195	7.39067	7.76418	7.45733	7.21406	6.81609	7.03939	7.35385	7.03898	7.14925	7	7.87356	7	6.48611	7.05376	6.81928	6.85714	6.61538	6.57471	6.48611	8.0956	7.13882	0.417046	24
IW/OD	3.25301	3.25516	3.38993	2.8852	2.68461	3.23169	2.74789	3.04925	2.60644	2.95319	2.66508	2.94228	3.0584	3.01488	3.36488	2.90476	2.93671	2.64211	3.0411	2.62121	2.92857	2.95833	2.68831	3.07576	3.12857	2.60644	3.38993	2.94893	0.229254	24
IW/MAXL	2.45455	2.51933	3.18132	2.86329	2.28191	2.73325	2.64363	2.724	2.77761	2.776	2.62344	2.51954	2.59192	2.85641	2.73163	2.73134	2.66667	2.88506	2.61176	2.40278	2.64516	2.56627	2.46429	2.60256	2.51724	2.28191	3.18132	2.66318	0.183834	24
NL/OD	5.09639	5.62432	5.31148	4.60459	4.89737	5.01943	4.43662	5.02687	4.18207	4.71348	4.34762	4.60671	4.98808	4.69959	5.03978	4.61905	4.60759	4.4	4.84932	4.21212	4.77381	4.80556	4.46753	4.78788	5.08571	4.18207	5.62432	4.75444	0.341081	24
PDD/FRDFL	1.17486	1.50855	1.40874	1.21994	1.29857	1.21238	1.25361	1.31524	1.32538	1.0696	1.31702		1.24467		1.1254	1.06727	1.23296	1.20879	1.25546	1.15	1.24779	1.19861	1.1424	1.04485	1.14519	1.04485	1.50855	1.22693	0.111325	22
PDD/FRPELFL	1.31902	1.412	1.25777	1.4128	1.3471	1.34662	1.35984	1.34891	1.41321	1.36141	1.42013	1.38264	1.29813	1.27425	1.35459	1.361	1.30318	1.34842	1.32682	1.25272	1.29954	1.32308	1.27273	1.43607	1.36311	1.25272	1.43607	1.34484	0.0525309	24
PDD/LRCF	1.13158	1.02915	0.923555	0.985209	1.0796	1.03462	1.07016	1.09218	1.03007	1.04449	1.06104	1.08059	0.971729	1.0021	1.00416	1.09108	0.996159		1.0332	0.921474	1.02545	0.973126	1.02586	1.12926	1.09516	0.921474	1.12926	1.03041	0.0538953	23
PACPL/MHCP	4.21	4.83186	4.05687	4.71446	4.89183	4.26107	4.86436	4.44795	4.24808	4.63885	4.32253	4.00695	4.39516	4.35732	4.34994	3.61688	4.14208	3.96954	4.50625	4.46825	5.12069	4.21519	4.16667	3.76316	3.69364	3.61688	5.12069	4.3354	0.385644	24
CTRL/MAXL	5.60909	6.28571	7.50549	6.69873	5.85851	6.14791	6.22358	6.55067	6.77164	6.30667	6.12031	6.09885	6.32828	6.45641	6.00445	6.58209	6.48276	6.89655	6.23529	5.80556	6.46237	6.10843	5.96429	5.67949	5.75862	5.67949	7.50549	6.30553	0.410601	24
IDL/MHCP	2.86	3.15044	2.67129	3.02917	3.14874	2.80635	3.14791	2.81397	2.91614	3.01274	2.60697	2.60872	2.96976	2.8423	2.66501	2.1039	2.59563	2.24365	3.00625	2.65873	3.33333	2.82911	2.57738	2.38158	2.12717	2.1039	3.33333	2.76026	0.325663	24
MHCP/ADPFL	1.16959	1.06604	1.27746	0.937718	1.15883	1.38935	0.979505	1.26508	1.02728	1.0129	1.20508	1.35214	1.07359	1.20877	1.2024	1.31624	1.55085	1.27097	1.15942	1.08621	1.04192	1.43636	1.21739	1.1875	1.23571	0.937718	1.55085	1.19411	0.151113	24
DFBL/IDL	1.01748	1.09691	1.03554	1.12336	1.04021	1.08125	1.10795	1.08496	1.03475	1.07463	1.21107	1.12455	1.13714	1.00947	1.09911	1.16667	1.07368	1.27828	0.993763	0.931343	1.05172	0.997763	1.06005	1.19613	1.3587	0.931343	1.3587	1.09871	0.0940624	24
LLW/LLL	3.02326	3.33061	2.896	4.49623	4.12542	3.61597	4.12281	4.33217	3.2015	3.72899	3.67433	3.99835	3.81529	3.43988	3.73509	3.55172	4.47368	3.45977	3.71831	3.92157	4.35821	3.86885	3.21053	3.21875	3.64407	2.896	4.49623	3.74742	0.428053	24
percentages																										Minor	Larger	Mean	SD	No
SL/PDD	35.6728	34.294	33.9109	35.3665	34.7524	36.6222	34.8444	35.4034	35.9372	35.3979	36.945	36.9526	35.1289	36.4581	33.7791	36.0344	35.7045	37.1167	35.5207	35.6258	33.9896	35.12	34.9829	35.6778	37.2019	33.7791	37.2019	35.5319	1.00489	24
SL/HL	29.119	26.8782	27.5711	27.9737	28.5274	28.7457	27.044	28.2158	28.2779	27.6471	29.203	29.7124	27.9307	29.2072	28.5605	29.4045	27.9486	29.8345	28.2929	28.9343	26.356	28.8923	28.2215	29.2683	30.3127	26.356	30.3127	28.4567	0.96447	24
SL/CTRL	25.5932	24.2228	25.5614	24.0163	24.2439	25.4674	23.6326	25.0089	24.663	23.3811	24.7755	26.5858	25.1092	25.6429	24.3629	27.0718	25.8834	26.1324	25.2021	25.8984	24.1462	25.8806	24.5468	25.1276	26.5501	23.3811	27.0718	25.1297	0.969212	24
SL/HD	15.8454	15.4469	17.2567	17.0229	16.9888	17.3815	17.1032	17.0781	16.9004	17.1775	17.8052	17.602	16.4843	17.1597	17.8429	17.9865	16.3837	17.6394	15.9772	16.3569	15.9904	16.8453	16.2665	17.5269	17.806	15.4469	17.9865	17.0012	0.673257	24
SL/DFBL	24.1414	25.2915	23.1175	24.8786	23.4603	24.0429	24.8727	23.1407	23.4725	25.1261	24.6426	23.2538	26.8526	23.3464	23.902	23.2044	23.4052	24.608	22.7294	19.3309	24.5078	22.7667	22.489	24.5604	26.4971	19.3309	26.8526	23.8958	1.49236	24
SL/IDL	23.7266	23.057	22.3241	22.1466	22.5534	22.2362	22.4492	21.3286	22.6843	23.3811	20.3479	20.6784	23.6143	23.1275	21.7468	19.8895	21.799	19.2509	22.8721	20.7559	23.3025	22.8178	21.2151	20.5332	19.5019	19.2509	23.6143	21.8172	1.28509	24
SL/PACPL	34.9262	35.3627	33.9034	34.4679	35.0385	33.7628	34.69	33.7134	33.0452	36.001	33.7381	31.7617	34.9485	35.455	35.4961	34.1928	34.7866	34.0592	34.2844	34.8823	35.7975	33.9969	34.2969	32.4447	33.8633	31.7617	36.001	34.3329	1.01389	24
SL/MHCP	8.296	7.31865	8.35704	7.3111	7.16267	7.92354	7.13146	7.57954	7.77886	7.76075	7.80519	7.92665	7.95159	8.13687	8.16013	9.45365	8.39835	8.58014	7.60818	7.80669	6.99076	8.06534	8.23126	8.62167	9.16799	6.99076	9.45365	7.96784	0.607991	24
SL/FRDFL	30.3634	22.7332	24.0719	28.9902	26.7621	30.2069	27.7952	26.9178	27.1146	33.0944	28.0519		28.2233		30.0154	33.763	28.9582	30.7056	28.2929	30.9789	27.2399	29.3007	30.6222	34.1463	32.4854	22.7332	34.1463	29.1123	2.86899	22
SL/FRPECFL	27.045	24.2876	26.9611	25.0329	25.7979	27.1956	25.6239	26.2459	25.4294	26.001	26.0152	26.7261	27.061	28.6114	24.9367	26.4764	27.3979	27.5261	26.7713	28.4387	26.1551	26.5442	27.4865	24.844	27.292	24.2876	28.6114	26.4524	1.10469	24
SL/FRPELFL	19.7445	22.3769	24.0906	22.2691	22.8527	24.1372	22.655	23.4207	22.668	23.0845	23.5674	23.9102	23.7986	26.926	23.6626	22.9589	24.4149	24.8258	24.4413	26.2082	22.0571	24.4002	25.2327	23.5394	23.4234	22.0571	26.926	23.7884	1.19009	24
SL/TORL	23.0214	21.6969	24.4049	21.6746	20.722	22.828	23.8487	22.6623	23.217	22.3678	23.7255	23.9453	22.2236	22.5979	23.0616	23.9411	23.6026	22.2997	21.9686	23.2342	23.1418	23.0219	22.7829	22.802	23.7944	20.722	24.4049	22.8986	0.871424	24
SL/ABDL	22.0674	19.9482	21.5082	20.4674	21.1006	20.8484	21.4458	20.0967	19.4825	20.9491	20.4175	22.1665	22.1354	20.3524	21.7468	19.8895	22.0743	21.2108	21.5407	21.7472	21.2133	23.2261	20.7741	22.0647	21.6216	19.4825	23.2261	21.1678	0.888244	24
SL/URCF		30.3109	37.2493	34.0005	28.8092	33.6685	29.6887	31.1122	32.1755	32.9807	30.6894		32.2592	35.7401	31.651		33.5934	34.4948	32.097	35.1301	30.5344	35.9877	33.9049	30.8565	32.2205	28.8092	37.2493	32.6888	2.19912	22
SL/LRCF	31.5248	33.3225	36.7178	35.8974	32.1902	35.3967	32.5598	32.4154	34.888	33.8903	34.8197	34.1968	36.1509	36.3817	33.6391	33.0264	35.8421		34.3795	38.6617	33.1458	36.0898	34.1009	31.5939	33.9693	31.5939	38.6617	34.4903	1.71602	23
SL/ADPFL	7.09308	6.86528	6.54192	7.79669	6.18094	5.70306	7.28068	5.99135	7.5723	7.66189	6.47691	5.86231	7.40652	6.7315	6.78655	7.18232	5.41533	6.75087	6.56205	7.18711	6.70952	5.61511	6.76139	7.26035	7.41918	5.41533	7.79669	6.73838	0.673137	24
HL/CTRL	87.8917	90.1205	92.7107	85.8533	84.9846	88.5954	87.3858	88.6343	87.2165	84.57	84.8386	89.4772	89.8981	87.7964	85.303	92.0668	92.6108	87.5912	89.0756	89.5075	91.6159	89.576	86.9792	85.8527	87.5874	84.57	92.7107	88.327	2.44244	24
HL/HD	54.416	57.4699	62.5899	60.8533	59.5525	60.4664	63.242	60.5268	59.7655	62.1312	60.9703	59.2411	59.0185	58.7517	62.4743	61.1691	58.6207	59.1241	56.4706	56.531	60.6707	58.3039	57.6389	59.8837	58.7413	56.4706	63.242	59.7586	1.83481	24
HL/NL	60.2564	62.4096	61.5719	58.5659	60.3858	61.1769	59.9315	60.7613	57.401	59.4136	59.3242	57.8752	60.0517	60.5474	58.1237	60.7516	59.7701	61.0219	59.4958	59.5289	61.128	61.1307	59.7222	61.2403	62.2378	57.401	62.4096	60.1486	1.30429	24
HL/OD	11.8234	11.0964	11.5922	12.719	12.3302	12.188	13.5084	12.0873	13.7255	12.605	13.6452	12.5632	12.039	12.8835	11.533	13.1524	12.9721	13.8686	12.2689	14.1328	12.8049	12.7208	13.3681	12.7907	12.2378	11.0964	14.1328	12.7014	0.768812	24
HL/IW	38.4615	36.1205	39.2969	36.697	33.1019	39.3879	37.1195	36.8573	35.7747	37.2251	36.3656	36.9646	36.8202	38.8424	38.8072	38.2046	38.0952	36.6423	37.3109	37.045	37.5	37.6325	35.9375	39.3411	38.2867	33.1019	39.3879	37.3074	1.40259	24
HL/BARBL	14.6724	17.8313	17.5105	14.4387	14.5988	13.2993	12.7473	13.4765	11.4956	12.3011	12.9738	15.1265	12.7278	18.3577	13.0359	10.0209	14.4499	13.8686	16.9748	14.1328	15.3963	14.841	12.1528	7.17054	9.44056	7.17054	18.3577	13.682	2.62843	24
HL/MAXL	15.6695	14.3373	12.3524	12.8164	14.5062	14.4106	14.0411	13.5306	12.8797	13.4096	13.8618	14.6712	14.2058	13.5983	14.2066	13.9875	14.2857	12.7007	14.2857	15.4176	14.1768	14.6643	14.5833	15.1163	15.2098	12.3524	15.4176	14.0523	0.794378	24
IW/OD	30.7407	30.7205	29.4991	34.6596	37.2494	30.9436	36.3916	32.7949	38.3665	33.8617	37.5223	33.9872	32.6968	33.1688	29.7187	34.4262	34.0517	37.8486	32.8829	38.1503	34.1463	33.8028	37.1981	32.5123	31.9635	29.4991	38.3665	34.1068	2.64226	24
IW/MAXL	40.7407	39.6931	31.4335	34.9248	43.8228	36.5865	37.8268	36.7107	36.0021	36.0231	38.1179	39.6898	38.5814	35.009	36.6082	36.612	37.5	34.6614	38.2883	41.6185	37.8049	38.9671	40.5797	38.4236	39.726	31.4335	43.8228	37.7171	2.55713	24
NL/OD	19.6217	17.7799	18.8272	21.7175	20.4191	19.9226	22.5397	19.8931	23.9116	21.2158	23.0011	21.7075	20.0478	21.2784	19.8421	21.6495	21.7033	22.7273	20.6215	23.741	20.9476	20.8092	22.3837	20.8861	19.6629	17.7799	23.9116	21.1348	1.48803	24
PDD/FRDFL	85.1163	66.289	70.9855	81.971	77.0079	82.4825	79.7696	76.0316	75.45	93.4925	75.9288		80.3423		88.8577	93.6968	81.1054	82.7271	79.6519	86.9565	80.1418	83.4302	87.535	95.7075	87.3219	66.289	95.7075	82.131	7.289	22
PDD/FRPELFL	75.814	70.8215	79.5056	70.7815	74.2336	74.26	73.5381	74.1337	70.7609	73.4534	70.416	72.3254	77.0337	78.4777	73.8229	73.4753	76.7352	74.161	75.3681	79.8261	76.9504	75.5814	78.5714	69.6343	73.3618	69.6343	79.8261	74.4679	2.92488	24
PDD/LRCF	88.3721	97.1671	108.277	101.501	92.6273	96.6538	93.4436	91.56	97.0806	95.7408	94.2476	92.5424	102.909	99.7905	99.5853	91.6525	100.386		96.7871	108.522	97.5177	102.762	97.479	88.5533	91.3105	88.5533	108.522	97.3085	5.2025	23
PACPL/MHCP	23.753	20.696	24.6495	21.2113	20.4423	23.4683	20.5577	22.4823	23.5401	21.5571	23.1346	24.9566	22.7523	22.9499	22.9888	27.6481	24.1425	25.1918	22.1914	22.3801	19.5286	23.7237	24	26.5734	27.0736	19.5286	27.6481	23.2433	2.09322	24
CTRL/MAXL	17.8282	15.9091	13.3236	14.9282	17.0692	16.2657	16.0679	15.2656	14.7675	15.8562	16.339	16.3965	15.8021	15.4885	16.6543	15.1927	15.4255	14.5	16.0377	17.2249	15.4742	16.3708	16.7665	17.6072	17.3653	13.3236	17.6072	15.9208	0.992366	24
IDL/MHCP	34.965	31.7416	37.435	33.0123	31.7587	35.6335	31.7671	35.537	34.2919	33.1924	38.3587	38.3329	33.6728	35.1827	37.5234	47.5309	38.5263	44.5701	33.264	37.6119	30	35.3468	38.7991	41.989	47.0109	30	47.5309	36.7537	4.69131	24
MHCP/ADPFL	85.5	93.8053	78.2803	106.642	86.2938	71.9762	102.092	79.0463	97.3445	98.7261	82.9822	73.957	93.1452	82.7284	83.1672	75.974	64.4809	78.6802	86.25	92.0635	95.977	69.6203	82.1429	84.2105	80.9249	64.4809	106.642	85.0213	10.6484	24
DFBL/IDL	98.2818	91.1652	96.5679	89.0186	96.1344	92.4853	90.2565	92.1689	96.642	93.0553	82.5719	88.9248	87.9403	99.0622	90.983	85.7143	93.1373	78.2301	100.628	107.372	95.082	100.224	94.3355	83.6028	73.6	73.6	107.372	91.6209	7.42675	24
LLW/LLL	33.0769	30.0245	34.5304	22.2409	24.24	27.6551	24.2553	23.0831	31.2353	26.8169	27.2158	25.0103	26.2104	29.0708	26.7731	28.1553	22.3529	28.9037	26.8939	25.5	22.9452	25.8475	31.1475	31.068	27.4419	22.2409	34.5304	27.0257	3.14076	24
																																								2500
